# Supplementary material for: An improved reference of the grapevine genome reasserts the origin of the PN40024 highly homozygous genotype
Source: G3 (Bethesda). 2023 Mar 26;13(5):jkad067. doi: 10.1093/g3journal/jkad067 (PMC10151409; doi:10.1093/g3journal/jkad067)
Supplement: jkad067_Supplementary_Data [file jkad067_supplementary_data.zip]

Archive with 2 entries (2 files):
- File_S1_G3-2023-404073.docx
- File_S2_G3-2023-404073.docx
